# Supplementary material for: Tri­aqua­(pyrazole-4-carboxyl­ato-κN 1)lithium
Source: Acta Crystallogr Sect E Struct Rep Online. 2013 Jul 6;69(Pt 8):m438. doi: 10.1107/S160053681301831X (PMC3793681; doi:10.1107/S160053681301831X)
Supplement: Supplementary file 1 [file e-69-0m438-sup1.cif]

##############################################################################
#                                                                            #
# This CIF contains the data in a paper accepted for publication in          #
# Acta Crystallographica Section E. It conforms to the requirements of       #
# Notes for Authors for Acta Crystallographica Section E, and has been       #
# peer reviewed under the auspices of the IUCr Commission on Journals.       #
#                                                                            #
# Full details of the Crystallographic Information File format               #
# are given in the paper "The Crystallographic Information File (CIF):       #
# a New Standard Archive File for Crystallography" by S. R. Hall, F. H.      #
# Allen and I. D. Brown [Acta Cryst. (1991), A47, 655-685].                  #
#                                                                            #
# The current version of the core CIF dictionary is obtainable from          #
# ftp://ftp.iucr.org/pub/cif_core.dic.                                       #
#                                                                            #
# Software is freely available for graphical display of the structure(s)     #
# in this CIF. For information consult the CIF software page                 #
# http://www.iucr.org/resources/cif/software.                                #
#                                                                            #
# This file may be used for bona fide research purposes within the           #
# scientific community so long as proper attribution is given to the journal # 
# article from which it was obtained.                                        #
#                                                                            #
##############################################################################
data_I
_audit_creation_method     SHELXL-97
_chemical_name_systematic
;
Triaqua(pyrazole-4-carboxylato-\k<i>N</i>^1^)lithium
;
_chemical_name_common     ?
_chemical_formula_moiety     'C4 H9 Li N2 O5'
_chemical_formula_sum     'C4 H9 Li N2 O5'
_chemical_formula_iupac     '[Li (C4 H3 N2 O2) (H2 O)3]'
_chemical_formula_weight     172.07
_chemical_melting_point     ?
_symmetry_cell_setting     orthorhombic
_symmetry_space_group_name_H-M     'P n a 21'
_symmetry_space_group_name_Hall     'P 2c -2n '
loop_
    _symmetry_equiv_pos_as_xyz
    'x, y, z'
    '-x, -y, z+1/2'
    'x+1/2, -y+1/2, z'
    '-x+1/2, y+1/2, z+1/2'
_cell_length_a     7.2817(15)
_cell_length_b     6.9635(14)
_cell_length_c     15.186(3)
_cell_angle_alpha     90.00
_cell_angle_beta     90.00
_cell_angle_gamma     90.00
_cell_volume     770.0(3)
_cell_formula_units_Z     4
_cell_measurement_reflns_used     25
_cell_measurement_theta_min     6
_cell_measurement_theta_max     15
_cell_measurement_temperature     293(2)
_exptl_crystal_description     block
_exptl_crystal_colour     colourless
_exptl_crystal_size_max     0.25
_exptl_crystal_size_mid     0.18
_exptl_crystal_size_min     0.12
_exptl_crystal_density_diffrn     1.484
_exptl_crystal_density_meas     ?
_exptl_crystal_density_method     'not measured'
_exptl_crystal_F_000     360
_exptl_absorpt_coefficient_mu     0.133
_exptl_absorpt_correction_type     analytical
_exptl_absorpt_process_details
                               '(<i>CrysAlis RED</i>; Oxford Diffraction, 2008)'
_exptl_absorpt_correction_T_min     0.96741
_exptl_absorpt_correction_T_max     0.98315
_exptl_special_details
;
;
_diffrn_ambient_temperature     293(2)
_diffrn_radiation_type     MoK\a
_diffrn_radiation_wavelength     0.71073
_diffrn_radiation_source     'fine-focus sealed tube'
_diffrn_radiation_monochromator     graphite
_diffrn_measurement_device_type     'Kuma KM4 four-circle'
_diffrn_measurement_method     'profile data from \w/2\q scan'
_diffrn_detector_area_resol_mean     ?
_diffrn_reflns_number     1161
_diffrn_reflns_av_R_equivalents     0.0000
_diffrn_reflns_av_sigmaI/netI     0.0265
_diffrn_reflns_theta_min     2.68
_diffrn_reflns_theta_max     30.07
_diffrn_reflns_theta_full     30.07
_diffrn_measured_fraction_theta_max     0.991
_diffrn_measured_fraction_theta_full     0.991
_diffrn_reflns_limit_h_min     0
_diffrn_reflns_limit_h_max     10
_diffrn_reflns_limit_k_min     0
_diffrn_reflns_limit_k_max     9
_diffrn_reflns_limit_l_min     0
_diffrn_reflns_limit_l_max     21
_diffrn_standards_number     3
_diffrn_standards_interval_count     200
_diffrn_standards_interval_time     ?
_diffrn_standards_decay_%     5.94
_refine_special_details
;
Refinement of <i>F</i>^2^ against ALL reflections. The weighted <i>R</i>-factor
<i>wR</i> and goodness of fit <i>S</i> are based on <i>F</i>^2^, conventional
<i>R</i>-factors <i>R</i> are based on <i>F</i>, with <i>F</i> set to zero for
negative <i>F</i>^2^. The threshold expression of <i>F</i>^2^ >
\s(<i>F</i>^2^) is used only for calculating <i>R</i>-factors(gt) <i>etc</i>.
and is not relevant to the choice of reflections for refinement.
<i>R</i>-factors based on <i>F</i>^2^ are statistically about twice as large
as those based on <i>F</i>, and <i>R</i>- factors based on ALL data will be
even larger.
;
_reflns_number_total     1161
_reflns_number_gt     901
_reflns_threshold_expression     I>2sigma(I)
_refine_ls_structure_factor_coef     Fsqd
_refine_ls_matrix_type     full
_refine_ls_R_factor_all     0.0615
_refine_ls_R_factor_gt     0.0424
_refine_ls_wR_factor_gt     0.1088
_refine_ls_wR_factor_ref     0.1190
_refine_ls_goodness_of_fit_ref     1.009
_refine_ls_restrained_S_all     1.007
_refine_ls_number_reflns     1161
_refine_ls_number_parameters     133
_refine_ls_number_restraints     7
_refine_ls_hydrogen_treatment     mixed
_refine_ls_weighting_scheme     calc
_refine_ls_weighting_details
         'calc w=1/[\s^2^(Fo^2^)+(0.0972P)^2^+0.0000P] where P=(Fo^2^+2Fc^2^)/3'
_atom_sites_solution_hydrogens     geom
_atom_sites_solution_primary     direct
_atom_sites_solution_secondary     difmap
_refine_ls_shift/su_max     0.000
_refine_ls_shift/su_mean     0.000
_refine_diff_density_max     0.338
_refine_diff_density_min     -0.439
_refine_ls_extinction_method     none
_refine_ls_extinction_coef     ?
loop_
    _atom_type_symbol
    _atom_type_description
    _atom_type_scat_dispersion_real
    _atom_type_scat_dispersion_imag
    _atom_type_scat_source
    'C' 'C' 0.0033 0.0016
                         'International Tables Vol C Tables 4.2.6.8 and 6.1.1.4'
    'H' 'H' 0.0000 0.0000
                         'International Tables Vol C Tables 4.2.6.8 and 6.1.1.4'
    'Li' 'Li' -0.0003 0.0001
                         'International Tables Vol C Tables 4.2.6.8 and 6.1.1.4'
    'N' 'N' 0.0061 0.0033
                         'International Tables Vol C Tables 4.2.6.8 and 6.1.1.4'
    'O' 'O' 0.0106 0.0060
                         'International Tables Vol C Tables 4.2.6.8 and 6.1.1.4'
_computing_data_collection     'KM-4 Software (Kuma, 1996)'
_computing_cell_refinement     'KM-4 Software (Kuma, 1996)'
_computing_data_reduction     'DATAPROC (Kuma, 2001)'
_computing_structure_solution     'SHELXS97 (Sheldrick, 2008)'
_computing_structure_refinement     'SHELXL97 (Sheldrick, 2008)'
_computing_molecular_graphics     'SHELXTL (Sheldrick, 2008)'
_computing_publication_material     'SHELXTL (Sheldrick, 2008)'
loop_
    _atom_site_type_symbol
    _atom_site_label
    _atom_site_fract_x
    _atom_site_fract_y
    _atom_site_fract_z
    _atom_site_U_iso_or_equiv
    _atom_site_adp_type
    _atom_site_calc_flag
    _atom_site_refinement_flags
    _atom_site_occupancy
    _atom_site_symmetry_multiplicity
    _atom_site_disorder_assembly
    _atom_site_disorder_group
    O O2 0.5914(2) 0.4578(3) 0.32056(11) 0.0290(4) Uani d . 1 1 . .
    O O1 0.7088(2) 0.5037(3) 0.18706(12) 0.0332(4) Uani d . 1 1 . .
    N N2 0.1533(3) 0.4966(3) 0.10494(15) 0.0333(5) Uani d . 1 1 . .
    C C4 0.3883(2) 0.4946(3) 0.20198(14) 0.0217(4) Uani d . 1 1 . .
    N N1 0.0900(2) 0.5047(3) 0.18846(14) 0.0287(4) Uani d . 1 1 . .
    H H1 -0.0246 0.5103 0.2019 0.034 Uiso calc R 1 1 . .
    C C6 0.5766(3) 0.4856(3) 0.23794(14) 0.0214(4) Uani d . 1 1 . .
    C C3 0.3351(3) 0.4911(4) 0.11354(15) 0.0335(5) Uani d . 1 1 . .
    H H3 0.4167 0.4856 0.0665 0.040 Uiso calc R 1 1 . .
    C C5 0.2250(3) 0.5030(3) 0.24788(17) 0.0281(4) Uani d . 1 1 . .
    H H5 0.2115 0.5067 0.3088 0.034 Uiso calc R 1 1 . .
    Li Li1 0.0107(6) 0.4846(6) -0.0115(3) 0.0300(8) Uani d . 1 1 . .
    O O4 0.1074(2) 0.6710(3) -0.09637(13) 0.0299(4) Uani d D 1 1 . .
    O O3 -0.2382(2) 0.5471(3) 0.01447(13) 0.0319(4) Uani d D 1 1 . .
    O O5 0.0491(3) 0.2401(3) -0.06531(17) 0.0444(5) Uani d D 1 1 . .
    H H51 0.121(4) 0.161(4) -0.043(3) 0.044(10) Uiso d D 1 1 . .
    H H31 -0.277(5) 0.650(4) -0.005(3) 0.044(10) Uiso d D 1 1 . .
    H H42 0.043(4) 0.751(4) -0.123(2) 0.039(9) Uiso d D 1 1 . .
    H H52 -0.007(5) 0.177(7) -0.100(3) 0.073(14) Uiso d D 1 1 . .
    H H41 0.192(4) 0.631(5) -0.126(2) 0.040(8) Uiso d D 1 1 . .
    H H32 -0.275(6) 0.554(7) 0.0665(16) 0.055(12) Uiso d D 1 1 . .
loop_
    _atom_site_aniso_label
    _atom_site_aniso_U_11
    _atom_site_aniso_U_22
    _atom_site_aniso_U_33
    _atom_site_aniso_U_12
    _atom_site_aniso_U_13
    _atom_site_aniso_U_23
    O2 0.0241(7) 0.0453(9) 0.0177(6) 0.0001(6) -0.0027(6) 0.0022(6)
    O1 0.0169(7) 0.0595(11) 0.0230(8) 0.0000(6) 0.0001(6) 0.0051(7)
    N2 0.0198(8) 0.0599(13) 0.0203(8) 0.0004(8) -0.0028(8) 0.0006(8)
    C4 0.0149(7) 0.0327(10) 0.0176(9) 0.0008(6) -0.0011(7) 0.0013(7)
    N1 0.0162(7) 0.0465(11) 0.0236(10) 0.0002(6) -0.0010(7) 0.0021(7)
    C6 0.0160(7) 0.0279(8) 0.0203(9) 0.0007(6) -0.0023(7) 0.0007(7)
    C3 0.0186(9) 0.0639(15) 0.0180(11) 0.0019(9) -0.0011(8) 0.0004(10)
    C5 0.0175(8) 0.0458(12) 0.0210(9) 0.0004(8) -0.0010(8) 0.0012(8)
    Li1 0.0259(15) 0.0370(18) 0.0270(18) 0.0004(14) 0.0000(16) 0.0022(15)
    O4 0.0282(7) 0.0381(9) 0.0235(6) 0.0039(6) 0.0062(7) 0.0043(6)
    O3 0.0277(7) 0.0433(9) 0.0248(8) 0.0045(6) 0.0015(6) 0.0026(8)
    O5 0.0602(13) 0.0355(9) 0.0376(9) 0.0057(9) -0.0118(10) -0.0080(8)
_geom_special_details
;
All e.s.d.'s (except the e.s.d. in the dihedral angle between two l.s. planes)
are estimated using the full covariance matrix. The cell e.s.d.'s are taken
into account individually in the estimation of e.s.d.'s in distances, angles
and torsion angles; correlations between e.s.d.'s in cell parameters are only
used when they are defined by crystal symmetry. An approximate (isotropic)
treatment of cell e.s.d.'s is used for estimating e.s.d.'s involving l.s.
planes.
;
loop_
    _geom_bond_atom_site_label_1
    _geom_bond_atom_site_label_2
    _geom_bond_site_symmetry_2
    _geom_bond_distance
    _geom_bond_publ_flag
    O2 C6 . 1.274(3) ?
    O1 C6 . 1.240(3) ?
    N2 C3 . 1.331(3) ?
    N2 N1 . 1.350(3) ?
    Li1 N2 . 2.053(5) y
    C4 C5 . 1.379(3) ?
    C4 C3 . 1.398(3) ?
    C4 C6 . 1.478(3) ?
    N1 C5 . 1.334(3) ?
    N1 H1 . 0.8600 ?
    C3 H3 . 0.9300 ?
    C5 H5 . 0.9300 ?
    Li1 O3 . 1.905(5) y
    Li1 O5 . 1.909(4) y
    Li1 O4 . 1.960(5) y
    O4 H42 . 0.835(19) ?
    O4 H41 . 0.813(19) ?
    O3 H31 . 0.823(19) ?
    O3 H32 . 0.84(2) ?
    O5 H51 . 0.829(19) ?
    O5 H52 . 0.80(2) ?
loop_
    _geom_angle_atom_site_label_1
    _geom_angle_atom_site_label_2
    _geom_angle_atom_site_label_3
    _geom_angle_site_symmetry_1
    _geom_angle_site_symmetry_3
    _geom_angle
    _geom_angle_publ_flag
    C3 N2 N1 . . 104.39(18) ?
    C3 N2 Li1 . . 125.9(2) ?
    N1 N2 Li1 . . 129.66(19) ?
    C5 C4 C3 . . 104.33(18) ?
    C5 C4 C6 . . 128.0(2) ?
    C3 C4 C6 . . 127.69(19) ?
    C5 N1 N2 . . 112.55(18) ?
    C5 N1 H1 . . 123.7 ?
    N2 N1 H1 . . 123.7 ?
    O1 C6 O2 . . 124.3(2) ?
    O1 C6 C4 . . 119.05(19) ?
    O2 C6 C4 . . 116.66(19) ?
    N2 C3 C4 . . 111.67(19) ?
    N2 C3 H3 . . 124.2 ?
    C4 C3 H3 . . 124.2 ?
    N1 C5 C4 . . 107.1(2) ?
    N1 C5 H5 . . 126.5 ?
    C4 C5 H5 . . 126.5 ?
    O3 Li1 O5 . . 115.6(2) ?
    O3 Li1 O4 . . 109.1(2) ?
    O5 Li1 O4 . . 104.9(2) ?
    O3 Li1 N2 . . 107.0(2) ?
    O5 Li1 N2 . . 109.3(2) ?
    O4 Li1 N2 . . 110.9(2) ?
    Li1 O4 H42 . . 124(2) ?
    Li1 O4 H41 . . 114(3) ?
    H42 O4 H41 . . 112(4) ?
    Li1 O3 H31 . . 117(3) ?
    Li1 O3 H32 . . 121(3) ?
    H31 O3 H32 . . 100(4) ?
    Li1 O5 H51 . . 121(3) ?
    Li1 O5 H52 . . 134(4) ?
    H51 O5 H52 . . 103(5) ?
loop_
    _geom_hbond_atom_site_label_D
    _geom_hbond_atom_site_label_H
    _geom_hbond_atom_site_label_A
    _geom_hbond_site_symmetry_A
    _geom_hbond_distance_DH
    _geom_hbond_distance_HA
    _geom_hbond_distance_DA
    _geom_hbond_angle_DHA
    O3 H32 O1 1_455 0.84(2) 1.87(3) 2.666(3) 159(4)
    O4 H41 O2 2_664 0.813(19) 1.88(2) 2.684(2) 171(4)
    O5 H52 O2 4_544 0.80(2) 2.04(3) 2.813(3) 163(5)
    O4 H42 O2 4_554 0.835(19) 1.938(19) 2.770(3) 174(4)
    O3 H31 O4 3_465 0.823(19) 2.05(3) 2.820(3) 156(4)
    O5 H51 O3 3 0.829(19) 1.98(2) 2.804(3) 172(4)
    N1 H1 O1 1_455 0.86 1.96 2.776(3) 159.3
data_global
_journal_date_recd_electronic     2013-06-25
_journal_date_accepted     2013-07-02
_journal_name_full     'Acta Crystallographica, Section E'
_journal_year     2013
_journal_volume     69
_journal_issue      8
_journal_page_first     m438
_journal_page_last     m438
_journal_paper_category     QM
_journal_paper_doi     10.1107/S160053681301831X
_journal_coeditor_code     KP2455
_publ_contact_author_name     'Janusz Leciejewicz'
_publ_contact_author_address
;
Institute of Nuclear of Chemistry & Technology
ul. Dorodna 16
03 - 195 Warszawa
Poland
;
_publ_contact_author_email     'j.leciejewicz@ichtj.waw.pl'
_publ_contact_author_fax
;
48 22 811 1917
;
_publ_contact_author_phone
;
48 22 504 1121
;
_publ_section_title
;
Triaqua(pyrazole-4-carboxylato-\k<i>N</i>^1^)lithium
;
loop_
    _publ_author_name
    _publ_author_address
    'Wojciech Starosta'
;
Institute of Nuclear Chemistry and Technology
ul. Dorodna 16
03-195 Warszawa
Poland
;
    'Janusz Leciejewicz'
;
Institute of Nuclear Chemistry and Technology
ul. Dorodna 16
03-195 Warszawa
Poland
;
