# Supplementary material for: Tri­aqua­(pyrazole-4-carboxyl­ato-κN 1)lithium
Source: Acta Crystallogr Sect E Struct Rep Online. 2013 Jul 6;69(Pt 8):m438. doi: 10.1107/S160053681301831X (PMC3793681; doi:10.1107/S160053681301831X)
Supplement: Supplementary file 2 [file e-69-0m438-Isup2.hkl]

# 
# h,k,l, Fc-squared, Fo-squared, sigma(Fo-squared) and status flag 
# 
data_I
_shelx_title ' Lpyrl2 in Pna2(1)' 
_shelx_refln_list_code          4 
_shelx_F_calc_maximum      143.90 
_exptl_crystal_F_000       360.00 
_reflns_d_resolution_high  0.7092 
 
loop_ 
 _symmetry_equiv_pos_as_xyz 
 'x, y, z' 
 '-x, -y, z+1/2' 
 'x+1/2, -y+1/2, z' 
 '-x+1/2, y+1/2, z+1/2' 
 
_cell_length_a     7.2817 
_cell_length_b     6.9635 
_cell_length_c    15.1858 
_cell_angle_alpha  90.000 
_cell_angle_beta   90.000 
_cell_angle_gamma  90.000 
 
_shelx_F_squared_multiplier     1.000 
 
loop_ 
 _refln_index_h 
 _refln_index_k 
 _refln_index_l 
 _refln_F_squared_calc 
 _refln_F_squared_meas 
 _refln_F_squared_sigma 
 _refln_observed_status 
   2   0   0      236.76      238.38      3.48 o 
   4   0   0      262.81      310.43      5.60 o 
   6   0   0      696.69      630.09      6.66 o 
   8   0   0        7.38        8.02      1.06 o 
  10   0   0       48.91       46.62      1.82 o 
   1   1   0      328.65      341.30      9.38 o 
   2   1   0        7.43        6.21      0.61 o 
   3   1   0       74.36       71.14      1.97 o 
   4   1   0       84.24       71.29      2.12 o 
   5   1   0       90.65       71.74      1.97 o 
   6   1   0       91.29       86.27      2.57 o 
   7   1   0       62.87       58.57      1.66 o 
   8   1   0        5.07        3.78      0.76 o 
   9   1   0        9.21        9.54      1.06 o 
  10   1   0        1.00       -2.88      3.03 o 
   0   2   0    20707.41    15070.00     50.55 o 
   1   2   0       23.47       23.61      1.21 o 
   2   2   0     2340.67     2380.80     25.88 o 
   3   2   0     1178.20     1116.23     18.16 o 
   4   2   0       27.33       36.93      1.06 o 
   5   2   0       12.43       10.90      0.61 o 
   6   2   0      160.24      140.00      3.63 o 
   7   2   0       21.26       18.92      0.76 o 
   8   2   0        1.11        1.51      2.42 o 
   9   2   0       17.13       17.71      0.91 o 
  10   2   0       21.98       22.25      1.06 o 
   1   3   0      345.09      371.12      5.30 o 
   2   3   0       11.32        9.54      0.76 o 
   3   3   0      314.12      271.83      5.60 o 
   4   3   0        0.62        0.76      2.12 o 
   5   3   0      284.34      262.60      6.51 o 
   6   3   0        9.81       11.05      0.91 o 
   7   3   0       36.64       27.85      1.21 o 
   8   3   0       23.74       14.98      1.36 o 
   9   3   0        3.10        5.15      3.94 o 
   0   4   0     7460.67     7454.03     72.80 o 
   1   4   0      256.35      235.36      5.15 o 
   2   4   0        0.03        1.36      2.42 o 
   3   4   0       82.40      120.02      3.63 o 
   4   4   0        2.08        1.66      2.57 o 
   5   4   0        0.62       -2.88      2.88 o 
   6   4   0       64.48       58.88      2.27 o 
   7   4   0        4.06       -1.97      3.78 o 
   8   4   0        2.32        1.51      3.78 o 
   9   4   0       23.91       24.97      1.51 o 
   1   5   0        1.72        1.21      2.57 o 
   2   5   0      317.78      297.56      6.66 o 
   3   5   0        4.34        3.18      0.76 o 
   4   5   0      137.22      162.71      5.60 o 
   5   5   0        0.03        2.72      3.03 o 
   6   5   0        1.85        5.45      3.48 o 
   7   5   0       15.52       14.83      1.21 o 
   8   5   0       20.55       19.22      1.36 o 
   0   6   0      926.47     1005.75     12.41 o 
   1   6   0        4.99        5.30      0.91 o 
   2   6   0       22.30       20.89      0.91 o 
   3   6   0      165.02      165.13      6.05 o 
   4   6   0       99.66      100.95      4.09 o 
   5   6   0        0.59        4.99      3.18 o 
   6   6   0       20.35       16.65      1.21 o 
   7   6   0        0.66        2.72      4.24 o 
   8   6   0        2.86        1.36      1.36 o 
   1   7   0        6.37        5.15      3.78 o 
   2   7   0        5.53        4.69      3.48 o 
   3   7   0       12.87       13.62      1.06 o 
   4   7   0        0.02       -3.63      3.63 o 
   5   7   0        0.26       -1.21      3.78 o 
   6   7   0        1.51        0.91      4.09 o 
   7   7   0        1.70        3.94      4.24 o 
   0   8   0      142.68      151.20      6.51 o 
   1   8   0        0.07        1.82      1.06 o 
   2   8   0        4.92        4.09      3.78 o 
   3   8   0       34.94       33.90      1.82 o 
   4   8   0        1.65       -2.88      4.09 o 
   5   8   0        0.00        0.30      1.21 o 
   1   9   0        8.17        5.45      4.54 o 
   2   9   0        7.44        9.99      1.36 o 
   3   9   0        1.31       -3.33      4.99 o 
   4   9   0       12.45       13.92      1.36 o 
   2   0   1     2449.76     2092.92     20.43 o 
   4   0   1      156.39      167.85      3.18 o 
   6   0   1      231.09      206.30      5.90 o 
   8   0   1      253.93      238.99      5.45 o 
  10   0   1       11.85       12.26      0.91 o 
   0   1   1      191.71      217.65      5.60 o 
   1   1   1      236.89      239.14      1.82 o 
   2   1   1      545.89      502.19      3.78 o 
   3   1   1     2743.52     2616.45     35.87 o 
   4   1   1      204.13      201.15      3.03 o 
   5   1   1      686.56      650.52     10.59 o 
   6   1   1       45.48       44.95      0.91 o 
   7   1   1       10.78        9.54      0.45 o 
   8   1   1       17.74       16.80      0.61 o 
   9   1   1       63.53       62.51      1.21 o 
  10   1   1        7.37        5.45      2.27 o 
   1   2   1      231.26      209.32      4.69 o 
   2   2   1     3187.84     2861.50     22.40 o 
   3   2   1       47.08       46.62      2.12 o 
   4   2   1      281.02      255.79      3.33 o 
   5   2   1       13.88       13.77      0.45 o 
   6   2   1      164.74      153.02      3.48 o 
   7   2   1        7.05        6.51      0.45 o 
   8   2   1      245.38      239.14      5.30 o 
   9   2   1        6.13        1.66      2.12 o 
  10   2   1        4.56        4.09      1.21 o 
   0   3   1     1404.12     1448.15     83.40 o 
   1   3   1      312.18      284.09      4.84 o 
   2   3   1      125.85      123.81      2.88 o 
   3   3   1      354.85      310.12      4.09 o 
   4   3   1      117.92      107.76      2.88 o 
   5   3   1      241.02      234.90      4.84 o 
   6   3   1       86.46       79.31      2.42 o 
   7   3   1       93.07       82.03      2.57 o 
   8   3   1        3.45        0.91      2.72 o 
   9   3   1       27.45       27.55      0.76 o 
   1   4   1      619.41      554.86      9.84 o 
   2   4   1      356.49      350.54      4.54 o 
   3   4   1       10.85       11.20      0.45 o 
   4   4   1       16.52       14.83      0.61 o 
   5   4   1      150.35      134.70      3.78 o 
   6   4   1       94.57       90.81      2.72 o 
   7   4   1       14.64       14.23      0.76 o 
   8   4   1      125.25      129.41      3.94 o 
   9   4   1        5.37        5.45      1.21 o 
   0   5   1       22.63       23.76      0.76 o 
   1   5   1      101.21       98.83      2.88 o 
   2   5   1      191.89      182.68      3.94 o 
   3   5   1       96.85       90.06      2.72 o 
   4   5   1       48.31       47.37      1.36 o 
   5   5   1       68.57       70.08      1.97 o 
   6   5   1       19.92       21.04      0.76 o 
   7   5   1        9.45        9.54      1.06 o 
   8   5   1        4.14        1.51      3.03 o 
   1   6   1       48.71       48.89      1.51 o 
   2   6   1       36.87       40.56      1.06 o 
   3   6   1        3.17        3.78      0.61 o 
   4   6   1        5.01        3.03      2.42 o 
   5   6   1       26.66       26.64      0.91 o 
   6   6   1       78.26       78.10      2.12 o 
   7   6   1       10.34        9.54      1.21 o 
   8   6   1       24.31       23.91      1.06 o 
   0   7   1      171.78      216.44     11.20 o 
   1   7   1       50.41       52.97      1.51 o 
   2   7   1       20.25       20.89      0.76 o 
   3   7   1       11.39       11.50      0.76 o 
   4   7   1       25.87       23.76      0.91 o 
   5   7   1        8.14        8.17      1.06 o 
   6   7   1       38.79       37.23      1.06 o 
   7   7   1       10.85       10.14      0.91 o 
   1   8   1       16.09       16.95      0.91 o 
   2   8   1        5.83        6.36      1.06 o 
   3   8   1        6.53        1.36      3.03 o 
   4   8   1        1.94        2.27      3.03 o 
   5   8   1        6.95        5.60      3.03 o 
   0   9   1        7.01        6.81      3.33 o 
   1   9   1       16.31       18.01      1.06 o 
   2   9   1        6.60        6.66      1.21 o 
   3   9   1       13.12       17.25      1.06 o 
   4   9   1        3.15        6.96      3.18 o 
   0   0   2     1806.65     2085.05    153.78 o 
   2   0   2     2922.07     2879.51     28.00 o 
   4   0   2      511.02      522.17      4.99 o 
   6   0   2      484.32      527.32     31.63 o 
   8   0   2       57.09       57.06      1.66 o 
  10   0   2      103.49      112.76      3.33 o 
   1   1   2     1453.54     1663.68     19.68 o 
   2   1   2       28.67       31.03      0.61 o 
   3   1   2      236.66      244.89      2.57 o 
   4   1   2       29.68       25.43      0.61 o 
   5   1   2      224.79      228.39      3.78 o 
   6   1   2       85.94       85.06      1.82 o 
   7   1   2        9.55        9.84      0.45 o 
   8   1   2        9.97       10.14      0.61 o 
   9   1   2       19.43       17.41      0.61 o 
  10   1   2        2.54       -1.36      2.27 o 
   0   2   2    15687.75    13337.30    507.34 o 
   1   2   2      844.03      835.93     18.92 o 
   2   2   2      382.56      397.30      4.54 o 
   3   2   2      307.15      288.63      4.09 o 
   4   2   2      463.15      496.89      5.15 o 
   5   2   2       55.26       50.70      1.21 o 
   6   2   2      393.16      360.83      4.84 o 
   7   2   2       34.32       34.66      0.76 o 
   8   2   2       36.60       40.26      0.91 o 
   9   2   2        1.76       -1.21      1.97 o 
  10   2   2       75.33       80.22      1.51 o 
   1   3   2      656.42      665.05     24.37 o 
   2   3   2      110.92       97.32      2.72 o 
   3   3   2        6.68        6.81      0.61 o 
   4   3   2      155.29      151.96      5.15 o 
   5   3   2      363.86      381.26     13.62 o 
   6   3   2       18.56       19.07      0.76 o 
   7   3   2        2.39        2.88      2.27 o 
   8   3   2        6.81        4.09      2.88 o 
   9   3   2        2.02        1.66      2.88 o 
   0   4   2     1333.26     1380.65     78.40 o 
   1   4   2      392.27      349.32     10.44 o 
   2   4   2      321.89      301.95      6.05 o 
   3   4   2       36.42       34.05      0.91 o 
   4   4   2      250.81      241.41      5.75 o 
   5   4   2       65.12       67.81      1.97 o 
   6   4   2      199.08      187.68      4.99 o 
   7   4   2       30.85       30.42      0.91 o 
   8   4   2        4.48        4.54      1.06 o 
   9   4   2        0.61        1.06      3.03 o 
   1   5   2       67.13       76.59      2.27 o 
   2   5   2      239.66      229.30      4.24 o 
   3   5   2       36.02       37.23      1.06 o 
   4   5   2       67.44       68.71      1.97 o 
   5   5   2       15.78       14.98      0.76 o 
   6   5   2       11.55        9.99      0.76 o 
   7   5   2        2.00       -0.15      2.57 o 
   8   5   2        8.98        8.93      1.21 o 
   0   6   2      477.11      531.86      6.66 o 
   1   6   2       93.57      105.49      3.94 o 
   2   6   2        4.30        6.21      0.61 o 
   3   6   2       12.51       11.96      0.61 o 
   4   6   2        2.98        3.48      2.27 o 
   5   6   2       25.04       25.73      0.91 o 
   6   6   2       82.75       80.07      2.42 o 
   7   6   2       13.21       14.83      0.91 o 
   8   6   2        8.21       11.65      0.91 o 
   1   7   2       39.73       43.59      1.21 o 
   2   7   2       23.74       23.46      0.76 o 
   3   7   2        3.83        4.39      0.91 o 
   4   7   2       32.11       32.84      0.91 o 
   5   7   2        4.14        3.03      2.72 o 
   6   7   2        0.15       -0.76      3.03 o 
   7   7   2        3.53        1.51      1.36 o 
   0   8   2      103.87      128.35      4.99 o 
   1   8   2       20.18       22.40      0.91 o 
   2   8   2       21.44       21.79      0.91 o 
   3   8   2        5.51        3.78      2.88 o 
   4   8   2       31.08       30.88      1.21 o 
   5   8   2       14.80       16.65      1.36 o 
   1   9   2        1.21       -1.82      2.88 o 
   2   9   2        6.29        6.05      1.36 o 
   3   9   2        0.39       -3.18      3.18 o 
   2   0   3     3498.88     3583.15     38.60 o 
   4   0   3      715.51      710.76      8.17 o 
   6   0   3      308.13      269.41      6.66 o 
   8   0   3      237.19      221.13      7.26 o 
  10   0   3        3.38        7.11      4.24 o 
   0   1   3      303.44      350.84      2.72 o 
   1   1   3     2433.72     2663.07     75.37 o 
   2   1   3      493.53      500.68      4.69 o 
   3   1   3     1229.86     1180.56      6.66 o 
   4   1   3      235.05      242.92      3.63 o 
   5   1   3      149.09      144.69      3.33 o 
   6   1   3        1.83       -0.30      1.97 o 
   7   1   3      476.20      461.18     11.05 o 
   8   1   3       12.30       11.50      0.76 o 
   9   1   3        4.44        4.24      2.72 o 
  10   1   3        7.37        7.42      3.18 o 
   1   2   3      551.51      529.28     12.41 o 
   2   2   3       26.29       30.88      0.91 o 
   3   2   3       20.89       27.85      0.76 o 
   4   2   3      218.43      228.85      4.09 o 
   5   2   3       96.88       88.69      2.57 o 
   6   2   3      311.51      295.75      4.99 o 
   7   2   3       10.76       11.35      0.76 o 
   8   2   3      114.27      104.74      3.33 o 
   9   2   3        6.17        3.48      3.03 o 
   0   3   3       95.02       99.89      3.33 o 
   1   3   3      468.34      497.65      6.36 o 
   2   3   3      225.04      201.30      4.69 o 
   3   3   3      703.89      635.38      8.02 o 
   4   3   3      120.38      103.53      3.94 o 
   5   3   3      142.93      128.50      4.84 o 
   6   3   3        7.70        8.32      0.91 o 
   7   3   3      122.63      105.49      4.99 o 
   8   3   3        6.90        4.99      3.78 o 
   9   3   3        6.99        6.21      4.39 o 
   1   4   3       90.50       88.69      3.48 o 
   2   4   3       73.82       69.32      2.57 o 
   3   4   3       36.95       37.38      1.51 o 
   4   4   3       81.27       72.04      3.33 o 
   5   4   3       13.73        9.99      0.91 o 
   6   4   3      213.26      186.32      6.81 o 
   7   4   3       22.99       21.34      1.21 o 
   8   4   3       43.54       41.17      2.12 o 
   9   4   3        9.58        9.69      1.36 o 
   0   5   3      357.14      395.79      7.26 o 
   1   5   3       23.95       28.91      1.06 o 
   2   5   3      224.98      212.80      5.60 o 
   3   5   3      173.05      155.29      5.45 o 
   4   5   3       24.60       22.40      1.21 o 
   5   5   3       21.00       19.68      1.06 o 
   6   5   3       41.12       36.32      1.36 o 
   7   5   3      100.89       92.48      3.63 o 
   8   5   3        5.58        5.15      1.21 o 
   1   6   3       40.40       45.86      1.82 o 
   2   6   3       43.82       41.47      1.51 o 
   3   6   3        4.49        5.45      3.18 o 
   4   6   3        2.33        3.94      2.88 o 
   5   6   3       14.79       14.08      1.06 o 
   6   6   3        9.40        7.26      1.21 o 
   7   6   3       10.88        5.15      4.54 o 
   8   6   3       42.35       39.96      1.66 o 
   0   7   3       21.25       22.70      1.06 o 
   1   7   3        0.04        2.57      3.33 o 
   2   7   3       22.65       22.55      1.21 o 
   3   7   3       33.16       35.42      1.51 o 
   4   7   3       15.08        6.96      4.09 o 
   5   7   3       22.23       23.61      1.36 o 
   6   7   3        0.70       -4.54      4.54 o 
   7   7   3       16.80       16.35      1.36 o 
   1   8   3        9.17        4.09      3.78 o 
   2   8   3        1.03        0.00      3.63 o 
   3   8   3        3.47        4.69      3.94 o 
   4   8   3        3.03        0.30      4.24 o 
   5   8   3       15.18       17.10      1.36 o 
   0   9   3       14.87       16.04      1.36 o 
   1   9   3        3.76        5.30      1.36 o 
   2   9   3       11.34       11.96      1.36 o 
   3   9   3       13.30       12.71      1.36 o 
   0   0   4     4183.74     4027.22     35.57 o 
   2   0   4      784.26      805.96      6.96 o 
   4   0   4     1569.38     1559.40     12.11 o 
   6   0   4      410.13      348.72      7.57 o 
   8   0   4       16.45       16.80      1.06 o 
  10   0   4       85.99       93.84      4.09 o 
   1   1   4      488.84      529.44      5.30 o 
   2   1   4      252.94      264.72      3.03 o 
   3   1   4      311.09      338.73      3.94 o 
   4   1   4       30.34       33.00      0.91 o 
   5   1   4      985.69     1014.07      7.87 o 
   6   1   4       68.77       67.96      1.82 o 
   7   1   4        7.08        6.36      0.61 o 
   8   1   4       25.02       24.37      0.91 o 
   9   1   4       22.39       24.22      0.91 o 
  10   1   4        1.19       -0.61      3.33 o 
   0   2   4     1391.40     1413.19      8.93 o 
   1   2   4      429.04      417.89      8.93 o 
   2   2   4      181.77      197.37      3.94 o 
   3   2   4        0.40       -1.66      1.66 o 
   4   2   4      420.30      422.73      4.84 o 
   5   2   4       12.76       13.32      0.61 o 
   6   2   4      436.13      425.76      6.05 o 
   8   2   4       25.27       24.97      0.91 o 
   9   2   4        2.61        3.63      1.06 o 
   1   3   4       62.47       45.41      2.12 o 
   2   3   4      277.03      268.96      5.30 o 
   3   3   4      357.45      331.01      6.05 o 
   4   3   4      118.18      147.57      4.69 o 
   5   3   4      123.92      111.70      4.69 o 
   6   3   4       17.20       17.56      0.91 o 
   7   3   4        2.69        0.76      3.48 o 
   8   3   4        8.18        6.05      4.39 o 
   9   3   4       53.08       63.57      2.42 o 
   0   4   4      738.80      827.30      9.08 o 
   1   4   4       44.65       46.01      1.82 o 
   2   4   4       64.84       61.75      2.57 o 
   3   4   4      382.28      360.98      6.96 o 
   4   4   4      109.67      139.55      4.84 o 
   5   4   4       32.32       29.67      1.36 o 
   7   4   4       11.12       10.59      1.06 o 
   8   4   4        9.42        5.60      4.24 o 
   9   4   4        9.00        9.84      1.36 o 
   1   5   4       25.54       26.18      1.06 o 
   2   5   4       10.83        9.99      0.76 o 
   3   5   4       26.47       24.52      1.06 o 
   4   5   4       12.06        4.39      3.33 o 
   5   5   4      148.33      126.23      5.75 o 
   6   5   4       20.48       19.07      1.21 o 
   7   5   4        0.24        1.66      3.94 o 
   8   5   4       10.47       10.14      1.21 o 
   0   6   4      121.04      146.06      5.75 o 
   1   6   4       10.54       10.90      0.91 o 
   2   6   4       17.66       17.86      0.91 o 
   3   6   4       27.74       28.76      1.06 o 
   4   6   4       70.37       90.21      2.88 o 
   5   6   4        6.28        8.32      1.06 o 
   6   6   4       70.30       67.66      2.57 o 
   7   6   4        8.23        7.11      4.09 o 
   1   7   4        8.58        8.78      1.06 o 
   2   7   4       81.06       83.55      3.63 o 
   3   7   4       21.88       20.58      1.21 o 
   4   7   4       22.92       21.04      1.21 o 
   5   7   4       28.78       29.97      1.36 o 
   6   7   4        0.80       -0.91      4.24 o 
   0   8   4       90.22      105.34      4.84 o 
   1   8   4        2.26        0.61      3.94 o 
   2   8   4       13.70       14.98      1.21 o 
   3   8   4        2.51        6.21      3.94 o 
   4   8   4        0.43       -1.36      4.09 o 
   5   8   4        0.62        2.88      4.09 o 
   1   9   4       14.19       17.10      1.36 o 
   2   9   4        0.31       -1.21      4.54 o 
   3   9   4        2.03       -0.45      4.84 o 
   2   0   5     1461.02     1833.95     10.90 o 
   4   0   5      378.73      570.45      7.72 o 
   6   0   5      305.39      271.07      6.96 o 
   8   0   5        1.50        3.18      1.06 o 
   0   1   5      768.16      816.71     12.71 o 
   1   1   5     2196.44     2304.82     37.84 o 
   2   1   5      119.81      135.92      2.57 o 
   3   1   5     1853.46     1983.34     12.71 o 
   4   1   5      159.81      166.94      3.33 o 
   5   1   5       29.67       31.94      0.91 o 
   6   1   5        3.54        3.63      2.12 o 
   7   1   5      126.06      116.85      3.63 o 
   8   1   5        7.22        7.26      1.06 o 
   9   1   5       25.41       26.64      0.91 o 
   1   2   5      392.21      423.49      8.32 o 
   2   2   5       89.63       77.19      2.57 o 
   3   2   5       14.27       13.92      0.45 o 
   4   2   5       26.36       30.57      1.21 o 
   5   2   5       84.82       88.69      2.42 o 
   6   2   5      171.75      176.18      4.24 o 
   7   2   5        0.59        2.42      2.27 o 
   8   2   5       12.86       13.92      0.91 o 
   9   2   5        3.09        1.82      3.03 o 
   0   3   5      196.31      217.04      4.69 o 
   1   3   5      113.38      115.63      4.09 o 
   2   3   5      320.98      296.35      5.75 o 
   3   3   5     1484.42     1377.62     12.26 o 
   4   3   5        0.87        0.61      2.57 o 
   5   3   5        6.30        4.84      0.76 o 
   6   3   5       28.89       26.94      1.06 o 
   7   3   5      243.78      238.08      7.57 o 
   8   3   5        9.67       12.11      1.21 o 
   9   3   5       18.10       18.62      1.36 o 
   1   4   5       19.18       18.16      0.91 o 
   2   4   5       20.97       17.10      0.76 o 
   3   4   5       18.98       21.49      0.91 o 
   4   4   5       32.41       28.76      1.21 o 
   5   4   5       12.23       10.44      0.91 o 
   6   4   5       46.92       46.31      1.66 o 
   7   4   5        0.47        1.51      3.33 o 
   8   4   5       20.61       17.25      1.36 o 
   9   4   5        6.56        5.75      4.69 o 
   0   5   5      645.70      638.26      9.54 o 
   1   5   5      103.03       97.62      4.39 o 
   2   5   5       11.68       10.44      0.91 o 
   3   5   5      142.17      164.67      5.75 o 
   4   5   5       15.99       15.74      0.91 o 
   5   5   5       27.97       28.15      1.06 o 
   6   5   5       57.43       58.42      2.12 o 
   7   5   5       32.88       29.82      1.36 o 
   8   5   5        2.59        2.12      1.21 o 
   1   6   5       18.40       20.28      0.91 o 
   2   6   5       13.48       13.32      0.91 o 
   3   6   5        0.63       -0.15      2.72 o 
   4   6   5        7.93        5.15      3.48 o 
   5   6   5        2.57        2.12      3.48 o 
   6   6   5       97.18       88.54      4.24 o 
   7   6   5        1.21        2.27      3.94 o 
   0   7   5        2.42        2.42      3.33 o 
   1   7   5        7.21        2.88      3.78 o 
   2   7   5       44.94       46.31      1.97 o 
   3   7   5       65.71       69.47      3.18 o 
   4   7   5        8.13        7.42      3.94 o 
   5   7   5        3.87        4.69      1.21 o 
   6   7   5        0.72        2.88      4.24 o 
   1   8   5        7.35        8.93      1.21 o 
   2   8   5        6.20        7.87      1.21 o 
   3   8   5        2.55        6.96      3.94 o 
   4   8   5        0.50       -1.36      4.09 o 
   5   8   5        0.68        3.48      4.24 o 
   0   9   5        7.37        8.63      1.36 o 
   1   9   5        3.87        0.30      4.69 o 
   2   9   5        0.77        3.18      4.24 o 
   3   9   5       16.34       19.52      1.51 o 
   0   0   6      585.89      644.46      6.36 o 
   2   0   6      366.94      382.93      5.60 o 
   4   0   6      252.93      219.01      5.45 o 
   6   0   6      501.68      451.49      8.78 o 
   8   0   6       18.07       17.25      1.21 o 
   1   1   6       15.55       24.52      0.61 o 
   2   1   6      340.27      346.75      5.45 o 
   3   1   6      546.91      616.77      7.11 o 
   4   1   6       89.33       98.68      2.72 o 
   5   1   6       46.34       55.70      1.66 o 
   6   1   6       44.46       58.27      1.97 o 
   7   1   6       10.93       13.62      0.76 o 
   8   1   6       15.93       15.89      0.76 o 
   9   1   6       44.94       45.86      1.36 o 
   0   2   6     2239.05     2508.69     11.96 o 
   1   2   6      165.55      168.61      4.09 o 
   2   2   6      154.84      168.46      3.18 o 
   3   2   6       26.47       29.97      1.21 o 
   4   2   6       98.91      112.00      4.84 o 
   5   2   6       19.03       19.37      0.61 o 
   6   2   6      397.89      371.57      5.90 o 
   7   2   6       12.95       13.62      0.76 o 
   8   2   6       12.78       13.17      0.76 o 
   9   2   6        3.18        1.82      3.03 o 
   1   3   6      246.95      242.77      5.30 o 
   2   3   6      105.16       94.75      3.63 o 
   3   3   6      129.83      163.92      4.99 o 
   4   3   6       33.33       33.45      1.21 o 
   5   3   6      138.76      132.89      5.15 o 
   6   3   6       30.00       28.00      1.21 o 
   7   3   6        3.77        3.03      1.06 o 
   8   3   6        6.33       -2.27      4.54 o 
   9   3   6       24.75       29.36      1.51 o 
   0   4   6        6.08        7.42      0.76 o 
   1   4   6       74.41       72.20      2.72 o 
   2   4   6       14.26       16.35      0.76 o 
   3   4   6      273.03      235.05      6.05 o 
   4   4   6        0.08        2.42      2.72 o 
   5   4   6       29.21       26.49      1.21 o 
   6   4   6      137.56      131.98      5.15 o 
   7   4   6       29.36       29.36      1.36 o 
   8   4   6       12.98       14.08      1.21 o 
   1   5   6       10.16        7.57      0.91 o 
   2   5   6       14.94       14.68      0.91 o 
   3   5   6      136.32      127.74      4.99 o 
   4   5   6       35.22       42.83      1.36 o 
   5   5   6       17.54       16.80      1.06 o 
   6   5   6        1.32        1.66      3.63 o 
   7   5   6        0.17       -2.88      3.63 o 
   8   5   6        1.48        0.30      3.94 o 
   0   6   6      120.83      117.00      5.15 o 
   1   6   6       23.97       22.25      1.06 o 
   2   6   6       49.33       45.25      1.82 o 
   3   6   6       19.00       17.41      1.06 o 
   4   6   6       27.13       20.28      1.21 o 
   5   6   6       18.78       18.16      1.21 o 
   6   6   6       72.73       65.84      2.72 o 
   7   6   6        3.53        1.66      4.09 o 
   1   7   6       18.21       18.62      1.21 o 
   2   7   6       32.83       34.66      1.36 o 
   3   7   6       18.00       19.52      1.21 o 
   4   7   6        4.88        6.66      3.94 o 
   5   7   6       21.08       21.79      1.36 o 
   6   7   6        7.14        4.99      1.36 o 
   0   8   6       16.75       16.80      1.21 o 
   1   8   6        4.62        1.82      4.24 o 
   2   8   6        1.92        1.51      3.78 o 
   3   8   6        5.43        2.72      4.24 o 
   4   8   6        9.44        8.93      1.36 o 
   5   8   6        2.04        1.97      4.39 o 
   1   9   6       19.96       23.46      1.51 o 
   2   9   6        4.18        3.63      4.39 o 
   2   0   7     1003.08     1238.83     10.14 o 
   4   0   7       39.68       36.63      1.82 o 
   6   0   7       90.29       84.46      3.33 o 
   8   0   7       75.18       75.37      2.72 o 
   0   1   7      677.73      689.42      6.21 o 
   1   1   7     2033.48     2271.37     46.16 o 
   2   1   7       41.03       42.38      1.36 o 
   3   1   7     1003.96     1188.73      7.72 o 
   4   1   7       76.29       84.15      2.42 o 
   5   1   7        7.17        5.60      0.76 o 
   6   1   7        6.60        4.69      0.91 o 
   7   1   7      187.12      187.83      4.84 o 
   8   1   7        6.88        6.36      1.06 o 
   9   1   7       33.75       36.48      1.06 o 
   1   2   7      268.18      295.59      3.94 o 
   2   2   7       40.13       44.95      1.51 o 
   3   2   7       24.19       28.45      1.21 o 
   4   2   7      138.71      141.52      3.48 o 
   5   2   7       78.82       74.16      1.97 o 
   6   2   7       44.05       42.98      1.21 o 
   7   2   7        4.62        4.84      1.06 o 
   8   2   7       15.26       16.19      0.91 o 
   9   2   7       13.97       16.35      1.36 o 
   0   3   7       25.01       23.46      1.21 o 
   1   3   7     1299.11     1356.89     11.81 o 
   2   3   7      304.33      291.66      6.05 o 
   3   3   7      139.99      146.06      4.99 o 
   4   3   7       33.65       33.15      1.51 o 
   5   3   7       20.91       18.31      0.91 o 
   7   3   7       36.43       35.11      1.36 o 
   8   3   7        6.22        6.36      3.94 o 
   9   3   7       19.38       23.46      1.51 o 
   1   4   7       12.58       11.96      0.76 o 
   2   4   7       30.65       29.97      1.36 o 
   3   4   7       18.20       16.65      0.91 o 
   4   4   7       13.67       13.47      0.91 o 
   5   4   7        0.75       -3.18      3.18 o 
   6   4   7       54.83       53.28      2.27 o 
   7   4   7        2.69       -2.27      3.63 o 
   8   4   7        2.31       -0.76      4.09 o 
   0   5   7      153.39      151.51      5.30 o 
   1   5   7       67.79       70.68      3.18 o 
   2   5   7       18.10       17.41      0.91 o 
   3   5   7      283.09      275.62      7.26 o 
   4   5   7       82.32       78.10      2.88 o 
   5   5   7       21.89       21.34      1.21 o 
   6   5   7       33.79       34.05      1.36 o 
   7   5   7       75.11       65.69      3.33 o 
   8   5   7        1.54        3.94      4.39 o 
   1   6   7       27.37       28.61      1.06 o 
   2   6   7        6.44        6.51      0.91 o 
   3   6   7        7.34        4.69      1.06 o 
   4   6   7        4.85        2.27      3.78 o 
   5   6   7       12.42       13.02      1.21 o 
   6   6   7        0.10        2.42      3.94 o 
   7   6   7        0.40        5.15      4.39 o 
   0   7   7       22.31       22.25      1.21 o 
   1   7   7        3.11        4.84      3.63 o 
   2   7   7       23.28       24.67      1.21 o 
   3   7   7       86.05       76.28      3.03 o 
   4   7   7        1.16       -1.21      3.48 o 
   5   7   7        7.52        3.33      4.09 o 
   6   7   7        2.74        3.63      4.54 o 
   1   8   7       11.49       13.77      1.21 o 
   2   8   7       13.00       13.92      1.36 o 
   3   8   7        0.03        0.61      4.24 o 
   4   8   7        9.18        8.17      1.36 o 
   0   9   7       10.98        4.69      5.15 o 
   1   9   7        2.00        3.48      4.54 o 
   2   9   7        0.70        5.75      4.24 o 
   0   0   8      409.84      581.05      6.96 o 
   2   0   8      630.23      747.54      8.48 o 
   4   0   8      323.35      336.31      6.81 o 
   6   0   8      187.64      203.27      6.66 o 
   8   0   8       19.54       18.92      1.36 o 
   1   1   8      336.64      344.78     10.14 o 
   2   1   8      251.26      256.70      5.90 o 
   3   1   8      194.97      205.24      3.63 o 
   4   1   8       98.46      104.43      3.03 o 
   5   1   8      274.60      264.11      4.84 o 
   6   1   8       30.74       32.84      0.91 o 
   7   1   8       65.65       82.34      4.09 o 
   8   1   8        4.03        1.82      2.88 o 
   9   1   8      169.98      212.35      5.90 o 
   0   2   8     1269.51     1400.93     22.40 o 
   1   2   8       55.98       62.36      1.66 o 
   2   2   8      149.02      140.00      3.48 o 
   3   2   8       62.83       68.26      1.97 o 
   4   2   8      619.51      584.83      6.36 o 
   5   2   8       29.41       27.55      0.91 o 
   6   2   8       80.84       81.28      2.42 o 
   7   2   8        4.62        3.18      2.57 o 
   8   2   8        0.34       -1.06      2.72 o 
   9   2   8        0.26        2.12      3.03 o 
   1   3   8       16.73       13.92      0.76 o 
   2   3   8        7.59        6.21      0.76 o 
   3   3   8       79.09       81.28      3.94 o 
   4   3   8       31.97       31.48      1.36 o 
   5   3   8      118.51      104.59      4.69 o 
   6   3   8       26.73       26.49      1.21 o 
   7   3   8       24.90       25.12      1.21 o 
   8   3   8        1.00        1.36      3.63 o 
   0   4   8      458.54      512.33      8.32 o 
   1   4   8      151.40      136.67      4.84 o 
   2   4   8       79.81       79.76      3.33 o 
   3   4   8       19.33       17.41      0.91 o 
   4   4   8      133.39      110.79      4.54 o 
   5   4   8       13.04       11.35      1.06 o 
   6   4   8       48.79       48.28      1.82 o 
   7   4   8       47.75       49.80      1.97 o 
   8   4   8        1.92        0.45      4.24 o 
   1   5   8       36.37       35.87      1.51 o 
   2   5   8       25.78       25.12      1.06 o 
   3   5   8       12.90       12.26      1.06 o 
   4   5   8       22.28       21.04      1.21 o 
   5   5   8      104.34      104.74      4.24 o 
   6   5   8        0.85       -1.66      3.94 o 
   7   5   8        3.78        0.91      3.94 o 
   0   6   8       69.82       76.43      3.18 o 
   1   6   8       29.61       30.57      1.06 o 
   2   6   8       10.40       10.59      1.06 o 
   3   6   8        1.24        0.15      3.33 o 
   4   6   8       10.27        9.69      1.21 o 
   5   6   8       17.96       18.31      1.21 o 
   6   6   8        5.46        3.33      4.24 o 
   7   6   8        5.09        4.69      1.36 o 
   1   7   8        8.60        9.38      1.21 o 
   2   7   8       22.74       23.76      1.36 o 
   3   7   8        8.18        0.15      4.39 o 
   4   7   8       16.47       16.65      1.36 o 
   5   7   8       30.89       30.12      1.51 o 
   6   7   8        6.77        4.99      4.24 o 
   0   8   8       45.89       50.85      2.27 o 
   1   8   8        0.53        2.88      3.94 o 
   2   8   8        0.78       -4.24      4.24 o 
   3   8   8        3.09        1.36      4.09 o 
   4   8   8        5.82        2.72      4.54 o 
   1   9   8        0.44       -4.99      4.99 o 
   2   0   9       89.32      115.48      4.09 o 
   4   0   9      224.05      319.05      6.81 o 
   6   0   9      106.79      162.10      6.21 o 
   8   0   9        4.48        1.06      1.21 o 
   0   1   9      377.34      385.35      4.39 o 
   1   1   9       83.74       99.59      2.72 o 
   2   1   9       43.90       49.19      1.21 o 
   3   1   9      248.93      315.57      4.54 o 
   4   1   9       28.25       31.18      0.91 o 
   5   1   9      302.85      325.71      9.84 o 
   6   1   9       12.69       12.71      0.76 o 
   7   1   9      109.74      126.38      3.78 o 
   8   1   9       12.87       13.32      0.91 o 
   9   1   9       26.69       27.55      1.06 o 
   1   2   9       80.97       87.48      2.57 o 
   2   2   9      292.77      325.56      4.54 o 
   3   2   9       24.54       24.22      0.76 o 
   4   2   9      166.02      168.61      3.94 o 
   5   2   9       30.92       30.12      0.76 o 
   6   2   9        9.81        9.69      0.76 o 
   7   2   9        7.17        6.96      0.76 o 
   8   2   9        9.31       10.14      0.91 o 
   9   2   9        5.44        6.21      1.36 o 
   0   3   9      306.25      319.21      6.51 o 
   1   3   9       21.44       21.34      0.91 o 
   2   3   9      165.08      229.15      5.75 o 
   3   3   9      641.29      659.60      9.84 o 
   4   3   9       24.48       22.55      1.06 o 
   5   3   9      156.57      138.03      5.60 o 
   6   3   9       14.68       15.59      1.06 o 
   7   3   9      146.65      152.41      6.81 o 
   8   3   9        7.40        9.54      1.21 o 
   1   4   9       49.40       44.04      1.82 o 
   2   4   9       15.46       14.68      0.91 o 
   3   4   9        3.58        1.06      2.88 o 
   4   4   9       22.97       23.91      1.21 o 
   5   4   9       64.76       56.61      2.57 o 
   6   4   9        3.11        4.39      3.78 o 
   7   4   9       10.64       10.59      1.21 o 
   8   4   9        0.97        4.09      3.94 o 
   0   5   9       10.79       12.26      0.91 o 
   1   5   9       65.71       76.59      2.72 o 
   2   5   9       35.71       32.09      1.51 o 
   3   5   9      164.91      158.62      6.21 o 
   4   5   9       79.48       70.98      2.57 o 
   5   5   9       34.71       32.84      1.36 o 
   6   5   9        1.86       -1.06      3.94 o 
   7   5   9       13.58       13.62      1.36 o 
   1   6   9        3.73        5.75      3.33 o 
   2   6   9       21.50       19.52      1.06 o 
   3   6   9        7.71        0.30      4.09 o 
   4   6   9       22.27       19.83      1.21 o 
   5   6   9       17.97       18.47      1.21 o 
   6   6   9        9.72       10.75      1.21 o 
   0   7   9       59.45       57.51      2.57 o 
   1   7   9       21.55       21.34      1.21 o 
   2   7   9       22.16       21.64      1.21 o 
   3   7   9       95.19       99.59      4.39 o 
   4   7   9        1.65        0.15      1.21 o 
   5   7   9       12.67       13.47      1.36 o 
   1   8   9       15.44       16.80      1.36 o 
   2   8   9        7.92       10.14      1.36 o 
   3   8   9        0.28        2.12      4.39 o 
   4   8   9        4.88       -0.30      4.84 o 
   0   0  10     2962.86     3038.13     17.41 o 
   2   0  10       78.07       91.27      3.48 o 
   4   0  10      388.21      369.91      7.72 o 
   6   0  10       50.51       47.53      2.42 o 
   8   0  10       39.80       39.65      1.66 o 
   1   1  10      496.94      562.58      5.75 o 
   2   1  10      168.36      168.00      3.48 o 
   3   1  10       99.92      123.05      3.33 o 
   4   1  10       65.49       65.99      1.97 o 
   5   1  10      302.44      366.43     19.22 o 
   6   1  10       17.19       18.31      0.76 o 
   7   1  10        9.50        9.23      0.76 o 
   8   1  10        2.23        3.18      2.72 o 
   9   1  10       43.22       56.91      1.97 o 
   0   2  10     1022.82     1088.84     11.35 o 
   1   2  10        0.44        0.15      0.76 o 
   2   2  10       55.49       66.75      1.97 o 
   3   2  10      171.15      174.21      3.94 o 
   4   2  10       61.80       51.61      1.51 o 
   5   2  10        9.17       10.44      0.76 o 
   6   2  10       42.40       47.53      1.51 o 
   7   2  10        9.42       10.14      0.76 o 
   8   2  10        6.12        6.81      1.21 o 
   1   3  10      203.19      219.61      5.75 o 
   2   3  10       18.78       16.35      0.91 o 
   3   3  10      111.10      104.89      4.24 o 
   4   3  10        3.21       -2.72      3.33 o 
   5   3  10      145.47      129.26      5.75 o 
   6   3  10        4.94        3.78      3.63 o 
   7   3  10        6.39        2.12      3.94 o 
   8   3  10       19.39       21.34      1.51 o 
   0   4  10      217.47      209.17      6.21 o 
   1   4  10       75.26       75.68      3.18 o 
   2   4  10       23.28       24.82      1.21 o 
   3   4  10       66.14       59.63      2.72 o 
   4   4  10       68.59       55.09      2.88 o 
   5   4  10        0.41       -1.06      3.63 o 
   6   4  10       28.46       28.61      1.36 o 
   7   4  10       10.17        9.38      1.21 o 
   8   4  10        6.79        3.78      4.54 o 
   1   5  10       92.95       93.84      3.94 o 
   2   5  10       77.17       70.23      2.88 o 
   3   5  10       31.04       28.45      1.21 o 
   4   5  10       36.24       30.88      1.36 o 
   5   5  10       52.29       45.71      2.12 o 
   6   5  10        6.17        6.51      1.21 o 
   7   5  10        3.23        3.78      1.21 o 
   0   6  10      174.19      166.34      6.81 o 
   1   6  10       13.73       14.08      1.06 o 
   2   6  10       11.03       11.35      1.06 o 
   3   6  10       56.84       58.27      2.57 o 
   4   6  10       72.31       68.71      2.42 o 
   5   6  10        6.35        6.66      1.21 o 
   6   6  10        4.63        6.51      4.39 o 
   1   7  10        7.26        6.21      1.21 o 
   2   7  10       12.35        5.90      4.09 o 
   3   7  10        5.12       -3.48      4.39 o 
   4   7  10        1.98        2.27      4.39 o 
   5   7  10       15.75       14.98      1.51 o 
   0   8  10        0.41       -0.91      4.24 o 
   1   8  10        1.27        0.45      4.69 o 
   2   8  10        3.42        3.78      4.24 o 
   3   8  10       13.00       14.08      1.36 o 
   2   0  11      127.43      125.78      4.69 o 
   4   0  11      104.73      104.28      4.39 o 
   6   0  11        0.43        1.36      3.33 o 
   8   0  11       45.41       55.09      3.03 o 
   0   1  11      300.93      297.41      4.99 o 
   1   1  11       12.81        9.08      0.61 o 
   2   1  11       69.13       70.98      1.97 o 
   3   1  11     1796.54     1889.20     11.81 o 
   4   1  11       26.85       29.06      0.76 o 
   5   1  11      239.08      229.45      5.15 o 
   6   1  11       16.91       18.77      0.76 o 
   7   1  11       41.28       52.22      1.51 o 
   8   1  11        4.27        3.03      3.18 o 
   1   2  11        2.38        0.45      1.82 o 
   2   2  11      119.42      128.05      4.39 o 
   3   2  11        5.98        4.69      0.91 o 
   4   2  11      124.66      122.75      3.63 o 
   5   2  11       11.88       12.87      0.61 o 
   6   2  11       55.30       63.27      2.12 o 
   7   2  11        1.88        1.36      0.76 o 
   8   2  11       21.96       26.03      1.06 o 
   0   3  11      228.19      214.77      6.21 o 
   1   3  11       45.50       50.10      1.82 o 
   2   3  11        9.02        6.81      0.91 o 
   3   3  11      720.62      681.40     10.75 o 
   4   3  11       29.08       25.12      1.21 o 
   5   3  11      104.53      102.01      3.78 o 
   6   3  11       50.57       48.89      1.97 o 
   7   3  11        0.73       -1.51      4.09 o 
   8   3  11        0.36        3.78      4.24 o 
   1   4  11       79.45       81.43      3.33 o 
   2   4  11        3.70        5.15      3.18 o 
   3   4  11        8.83        7.26      1.06 o 
   4   4  11       53.82       47.53      1.82 o 
   5   4  11       49.66       48.58      2.42 o 
   6   4  11        6.13        7.11      1.21 o 
   7   4  11        1.62        5.15      3.94 o 
   0   5  11       32.35       31.33      1.36 o 
   1   5  11       24.18       24.52      1.21 o 
   2   5  11       15.33       14.83      1.06 o 
   3   5  11      272.08      245.19      8.02 o 
   4   5  11        6.08        5.90      1.06 o 
   5   5  11       41.17       37.08      1.97 o 
   6   5  11       27.76       25.43      1.36 o 
   7   5  11       10.93       11.35      1.36 o 
   1   6  11       21.13       19.83      1.21 o 
   2   6  11       75.92       77.34      3.33 o 
   3   6  11        1.58        0.15      3.78 o 
   4   6  11       17.50       14.98      1.36 o 
   5   6  11        6.04        7.87      4.24 o 
   6   6  11        0.25        1.82      4.24 o 
   0   7  11       70.48       69.02      2.88 o 
   1   7  11       12.85       12.87      1.21 o 
   2   7  11        2.36        3.48      3.78 o 
   3   7  11       51.07       51.76      1.51 o 
   4   7  11       17.79       18.77      1.36 o 
   1   8  11        2.60       -4.69      4.69 o 
   2   8  11        1.18        2.42      4.54 o 
   0   0  12      752.64      673.37      9.54 o 
   2   0  12      349.06      355.68      7.42 o 
   4   0  12       86.43       91.72      3.63 o 
   6   0  12      150.39      185.56      6.66 o 
   8   0  12        0.57        1.21      1.21 o 
   1   1  12       76.96       88.69      2.72 o 
   2   1  12       50.79       54.18      1.51 o 
   3   1  12       56.07       50.55      1.66 o 
   4   1  12       18.41       19.83      0.76 o 
   5   1  12      239.15      233.24      5.30 o 
   6   1  12        7.06        7.87      1.06 o 
   7   1  12       20.54       25.12      0.91 o 
   8   1  12        0.19       -3.18      3.18 o 
   0   2  12      271.99      241.56      4.54 o 
   1   2  12      100.05      100.95      2.88 o 
   2   2  12      473.44      481.91      6.21 o 
   3   2  12       53.70       56.91      1.66 o 
   4   2  12      182.71      190.86      4.54 o 
   5   2  12        4.05        3.33      2.42 o 
   6   2  12       46.35       46.62      1.36 o 
   7   2  12       25.40       28.15      1.06 o 
   8   2  12        8.35        4.99      3.48 o 
   1   3  12      165.91      165.73      5.75 o 
   2   3  12       75.58       78.10      3.18 o 
   3   3  12       15.71       12.71      1.06 o 
   4   3  12       53.73       50.85      2.12 o 
   5   3  12      305.80      317.99      8.93 o 
   6   3  12        0.14        2.27      3.78 o 
   7   3  12        9.08        4.99      4.09 o 
   0   4  12      357.54      339.49      8.17 o 
   1   4  12       37.25       35.57      1.36 o 
   2   4  12       30.38       29.51      1.21 o 
   3   4  12       10.55        9.23      1.06 o 
   4   4  12       75.76       68.41      2.88 o 
   5   4  12       15.97       21.04      1.21 o 
   6   4  12       22.69       21.79      1.36 o 
   7   4  12        2.21        0.45      1.36 o 
   1   5  12       13.02       12.87      1.06 o 
   2   5  12       78.20       71.44      3.18 o 
   3   5  12       19.75       17.86      1.21 o 
   4   5  12       17.68       17.56      1.21 o 
   5   5  12       41.15       36.63      1.36 o 
   6   5  12       14.23        6.21      4.69 o 
   0   6  12        3.59        3.18      1.21 o 
   1   6  12       33.34       32.84      1.66 o 
   2   6  12       33.25       38.44      1.36 o 
   3   6  12       14.15       13.92      1.21 o 
   4   6  12       20.85       19.83      1.36 o 
   5   6  12        1.95        3.03      1.21 o 
   1   7  12        3.69        5.60      4.24 o 
   2   7  12        8.04        9.69      1.36 o 
   3   7  12        9.11       10.14      1.36 o 
   4   7  12        9.86        6.05      4.69 o 
   0   8  12       27.90       31.94      1.66 o 
   1   8  12       15.67       15.14      1.51 o 
   2   0  13      264.81      261.69      6.81 o 
   4   0  13       73.47       79.01      3.48 o 
   6   0  13       23.28       25.73      1.36 o 
   8   0  13       21.71       26.79      1.51 o 
   0   1  13      150.49      147.87      3.78 o 
   1   1  13      237.20      222.49      4.54 o 
   2   1  13       72.96       68.87      2.12 o 
   3   1  13      445.77      478.73      6.66 o 
   4   1  13       30.60       33.90      1.06 o 
   5   1  13       64.02       63.57      1.66 o 
   6   1  13        9.70       10.29      0.91 o 
   7   1  13       82.13       92.02      3.94 o 
   8   1  13        2.26        3.18      3.33 o 
   1   2  13        0.99        1.06      1.97 o 
   2   2  13      332.26      339.03      7.42 o 
   3   2  13        2.70        2.42      0.61 o 
   4   2  13       12.46       14.38      0.76 o 
   5   2  13       10.49       11.50      0.76 o 
   6   2  13       36.50       38.60      1.21 o 
   7   2  13        6.38        6.51      1.36 o 
   0   3  13       21.17       22.10      1.06 o 
   1   3  13       80.06       73.41      3.03 o 
   2   3  13        6.57        0.91      3.63 o 
   3   3  13      217.53      198.88      6.96 o 
   4   3  13       42.63       40.87      1.66 o 
   5   3  13       41.87       37.99      1.82 o 
   6   3  13        1.18        3.03      3.94 o 
   7   3  13       19.46       20.74      1.36 o 
   1   4  13       53.78       51.46      1.82 o 
   2   4  13      228.30      204.78      7.11 o 
   3   4  13        8.68        8.48      1.06 o 
   4   4  13       34.66       28.61      1.36 o 
   5   4  13       17.65       18.16      1.21 o 
   6   4  13        2.68        3.03      4.09 o 
   0   5  13       16.40       15.89      1.21 o 
   1   5  13       23.14       23.01      1.21 o 
   2   5  13       50.10       52.37      2.27 o 
   3   5  13      145.25      150.45      6.51 o 
   4   5  13        5.83        4.09      4.24 o 
   5   5  13        6.93        7.11      4.09 o 
   6   5  13        4.73        1.97      4.54 o 
   1   6  13       19.98       18.47      1.36 o 
   2   6  13        6.13        7.57      4.24 o 
   3   6  13        0.89        2.42      4.24 o 
   4   6  13        9.27        8.63      1.36 o 
   5   6  13        2.08        2.57      4.69 o 
   0   7  13        1.59       -0.91      4.69 o 
   1   7  13        8.80        3.94      4.69 o 
   2   7  13        4.61        2.88      4.39 o 
   3   7  13       43.07       43.14      1.66 o 
   0   0  14      795.59      751.02     11.05 o 
   2   0  14       84.03       97.32      4.39 o 
   4   0  14      223.11      202.81      7.26 o 
   6   0  14       19.38       20.74      1.36 o 
   1   1  14       32.68       35.27      0.91 o 
   2   1  14       58.54       61.00      1.82 o 
   3   1  14      123.13      130.62      3.94 o 
   4   1  14       13.26       13.77      0.76 o 
   5   1  14       83.92       82.64      2.27 o 
   6   1  14        1.37        1.51      2.72 o 
   7   1  14       11.05       11.81      1.36 o 
   0   2  14      705.39      658.39      7.72 o 
   1   2  14       37.22       37.54      1.21 o 
   2   2  14       44.70       50.25      1.66 o 
   3   2  14       22.73       20.28      0.76 o 
   4   2  14       18.49       17.71      0.76 o 
   5   2  14        3.31        6.51      2.72 o 
   6   2  14       24.64       23.16      0.91 o 
   7   2  14       21.20       23.76      1.06 o 
   1   3  14       25.13       21.19      1.06 o 
   2   3  14       35.14       33.00      1.66 o 
   3   3  14      104.36      103.68      4.24 o 
   4   3  14       32.61       32.39      1.51 o 
   5   3  14        5.86       -0.15      4.09 o 
   6   3  14        0.12       -0.61      4.24 o 
   7   3  14       11.44       12.56      1.36 o 
   0   4  14      123.85      123.35      4.99 o 
   1   4  14        4.36        3.78      3.78 o 
   2   4  14       67.45       57.82      2.57 o 
   3   4  14       43.81       39.35      1.97 o 
   4   4  14       12.46        5.30      4.39 o 
   5   4  14       19.39       18.92      1.36 o 
   6   4  14        3.50        3.94      4.24 o 
   1   5  14       18.12       21.79      1.21 o 
   2   5  14       14.35       11.96      1.21 o 
   3   5  14       28.39       24.22      1.36 o 
   4   5  14        5.78        4.84      1.21 o 
   5   5  14       21.67       21.64      1.36 o 
   0   6  14      202.80      222.34      8.78 o 
   1   6  14        6.65        5.75      1.21 o 
   2   6  14        4.31        3.33      1.21 o 
   3   6  14       16.23       16.35      1.36 o 
   4   6  14        7.24        7.11      1.36 o 
   1   7  14        1.95       -0.45      4.54 o 
   2   7  14       18.99       19.22      1.51 o 
   2   0  15      357.64      377.17      8.78 o 
   4   0  15       10.02       12.26      1.21 o 
   6   0  15       75.99       73.26      3.78 o 
   0   1  15       72.33       68.56      1.97 o 
   1   1  15      102.43      111.25      3.18 o 
   2   1  15       25.59       26.34      0.76 o 
   3   1  15       94.82      106.86      3.03 o 
   4   1  15        8.79       10.29      0.76 o 
   5   1  15       13.07       14.23      0.91 o 
   6   1  15        7.97        8.93      0.91 o 
   7   1  15       15.25       17.86      1.06 o 
   1   2  15       14.39       13.62      0.61 o 
   2   2  15      163.71      161.80      4.39 o 
   3   2  15        4.00        5.60      2.57 o 
   4   2  15       14.18       15.29      0.91 o 
   5   2  15       18.97       19.52      0.91 o 
   6   2  15       31.17       33.00      1.06 o 
   0   3  15      101.31       92.78      4.54 o 
   1   3  15       20.00       21.04      1.21 o 
   2   3  15        1.91        3.63      3.48 o 
   3   3  15      175.01      167.85      6.66 o 
   4   3  15        2.27        3.03      1.06 o 
   5   3  15        8.13        5.45      4.09 o 
   6   3  15        7.62       10.14      1.36 o 
   1   4  15       13.50       13.17      1.21 o 
   2   4  15       62.97       56.76      2.57 o 
   3   4  15        4.30        3.33      1.21 o 
   4   4  15        5.13        4.69      1.21 o 
   5   4  15       21.10       21.34      1.36 o 
   0   5  15       63.01       59.48      2.42 o 
   1   5  15       17.72       20.43      1.36 o 
   2   5  15        6.28        7.87      1.21 o 
   3   5  15       20.54       22.85      1.36 o 
   4   5  15        2.63        1.36      3.94 o 
   5   5  15        5.83        1.06      4.54 o 
   1   6  15        4.68        4.69      1.36 o 
   2   6  15       72.71       66.44      2.72 o 
   3   6  15        1.87        0.76      4.69 o 
   0   0  16      421.26      372.94      9.08 o 
   2   0  16        6.02        3.33      3.48 o 
   6   0  16      150.00      180.57      6.66 o 
   1   1  16       45.74       40.26      1.06 o 
   2   1  16       41.06       40.11      1.21 o 
   3   1  16       40.39       41.02      1.21 o 
   4   1  16       22.34       26.03      0.91 o 
   5   1  16       13.39       14.23      0.91 o 
   6   1  16        1.02       -3.48      3.48 o 
   0   2  16      320.67      290.15      5.90 o 
   1   2  16        2.90        1.82      2.57 o 
   2   2  16       31.85       29.06      0.91 o 
   3   2  16       20.18       21.49      0.91 o 
   4   2  16        2.97       -1.06      2.72 o 
   5   2  16        3.54        1.82      3.18 o 
   6   2  16      131.34      156.80      7.26 o 
   1   3  16       20.16       22.25      1.21 o 
   2   3  16        3.70        3.78      1.06 o 
   3   3  16        9.76        7.72      4.24 o 
   4   3  16        0.14       -0.61      4.09 o 
   5   3  16       29.71       25.58      1.51 o 
   6   3  16        2.96        4.54      4.54 o 
   0   4  16      295.70      292.72      8.93 o 
   1   4  16       15.99       14.83      1.21 o 
   2   4  16        0.39        4.39      3.78 o 
   3   4  16       34.38       37.99      1.51 o 
   4   4  16        1.54        3.18      4.24 o 
   5   4  16        7.42        7.42      4.39 o 
   1   5  16        8.49        5.75      4.09 o 
   2   5  16        0.70       -4.69      4.69 o 
   3   5  16        8.22        7.72      1.36 o 
   4   5  16        6.07        4.84      1.36 o 
   0   6  16       13.35       13.02      1.51 o 
   1   6  16        3.48        1.97      4.54 o 
   2   6  16       14.93       16.95      1.51 o 
   2   0  17       34.55       31.63      1.36 o 
   4   0  17        9.43        7.26      4.69 o 
   6   0  17       17.07       14.68      1.51 o 
   0   1  17       56.06       54.03      1.51 o 
   1   1  17       45.39       43.74      1.21 o 
   2   1  17        3.66        3.94      2.72 o 
   3   1  17       34.41       33.75      1.21 o 
   4   1  17        0.62       -1.82      2.72 o 
   5   1  17       10.43       12.56      0.91 o 
   6   1  17        4.88        3.94      1.36 o 
   1   2  17       22.03       19.37      0.91 o 
   3   2  17        3.17        2.12      2.88 o 
   4   2  17        2.82        2.88      1.21 o 
   5   2  17       14.20       15.29      1.06 o 
   0   3  17       16.42       15.89      1.21 o 
   1   3  17       43.07       43.74      1.51 o 
   2   3  17       25.84       23.91      1.36 o 
   3   3  17        1.67       -2.42      4.24 o 
   4   3  17       11.32       13.92      1.36 o 
   5   3  17       13.85        9.84      5.45 o 
   1   4  17        0.91       -2.57      4.24 o 
   2   4  17       23.82       23.61      1.51 o 
   3   4  17        1.96        2.27      4.54 o 
   4   4  17       20.73       19.07      1.36 o 
   0   5  17        7.28        4.69      1.36 o 
   1   5  17        3.22        4.24      4.54 o 
   2   5  17        7.05        1.36      4.69 o 
   3   5  17       17.49       17.56      1.51 o 
   0   0  18       35.37       31.18      1.36 o 
   2   0  18       79.25       70.23      3.18 o 
   4   0  18       23.14       23.01      1.36 o 
   1   1  18        5.88        5.60      1.06 o 
   2   1  18       28.20       26.34      0.91 o 
   3   1  18        0.34        0.30      2.88 o 
   4   1  18       13.38       14.38      1.36 o 
   5   1  18       78.39       85.67      2.88 o 
   0   2  18       37.06       32.69      1.06 o 
   1   2  18        0.74       -0.45      2.72 o 
   2   2  18       22.58       21.04      0.91 o 
   3   2  18        8.78        9.54      0.91 o 
   4   2  18       79.63       78.10      2.27 o 
   5   2  18        4.86        4.99      3.18 o 
   1   3  18        8.59        6.96      1.36 o 
   2   3  18        0.01       -1.06      3.94 o 
   3   3  18        2.01       -0.45      4.54 o 
   4   3  18        0.05       -3.63      4.54 o 
   0   4  18       10.42       11.05      1.36 o 
   1   4  18       24.26       23.01      1.51 o 
   2   4  18       21.28       17.25      1.51 o 
   3   4  18        1.25        3.18      4.39 o 
   1   5  18        0.52        3.33      4.69 o 
   2   0  19        5.31        6.81      4.39 o 
   4   0  19       32.59       33.60      1.51 o 
   0   1  19       27.02       24.22      0.91 o 
   1   1  19       81.06       75.98      2.42 o 
   2   1  19        1.88        4.84      3.03 o 
   3   1  19        2.35        4.54      2.88 o 
   4   1  19        1.28        0.45      3.48 o 
   1   2  19       12.79       13.32      0.91 o 
   2   2  19       21.72       24.82      1.06 o 
   3   2  19        3.18        1.82      3.33 o 
   4   2  19       43.01       46.62      1.21 o 
   0   3  19        9.06        9.69      1.36 o 
   1   3  19       63.48       60.09      2.12 o 
   2   3  19       10.18       10.75      1.36 o 
   3   3  19       14.88        2.27      5.45 o 
   1   4  19        0.09       -0.76      4.39 o 
   2   4  19       31.55       34.96      1.66 o 
   0   0  20       44.81       43.14      1.51 o 
   2   0  20       39.52       45.41      1.82 o 
   1   1  20       17.46       16.65      1.06 o 
   2   1  20       16.81       18.01      1.06 o 
   3   1  20        9.97       10.90      1.06 o 
   0   2  20       15.90       16.50      1.06 o 
   1   2  20        1.08        3.33      3.03 o 
   2   2  20       12.04       11.81      1.36 o 
   1   3  20        8.63        6.51      4.99 o 
   0   1  21       17.89       15.44      1.06 o 
   1   1  21       68.47       66.44      1.82 o 
                                                 
